# Supplementary material for: In vivo detection of antisense HIV-1 transcripts in untreated and ART-treated individuals
Source: Life Sci Alliance. 2025 Jul 14;8(9):e202503204. doi: 10.26508/lsa.202503204 (PMC12260654; doi:10.26508/lsa.202503204)
Supplement: Supplementary file 6 [file LSA-2025-03204_SdataF1_T2_TS7.xlsx]

## Sheet: Fig 1A and Fig S6
Group	Participant Identifier (PID)	Duration on ART at sampling	Estimated number of infected PBMC assayedB	Number of HIV-1 AST molecules detected	Number of HIV-1 AST molecules per 100 infected PBMC
Treated	1079	12.8 years	80	9	11
	1683	5.4 years	188	32	17
	2669	4.3 years	90	19	21
		5.5 years	65	20	31
		2 weeksA	88	34	39
		1 monthA	45	31	69
		Median	84	25.5	26
		IQR	60-115	17-33	16-47
Untreated	291	NA	103.823	2	2
	477	NA	83	2	2
	1508	NA	22	1.015	5
	1775	NA	40	13	33
	3611	NA	244	1	≤0.4C
		Median	83	2	2
		IQR	31-174	1-8	1-19
A After 5.5 years on ART, the participant had an unexpected ART interruption for approximately 4 weeks They reinitiated ART with the first timepoint post-ART interruption at 2 weeks with low but detectable HIV-1 plasma viremia. Then 1 month post-ART interruption with plasma viremia suppressed
B Estimated the number of HIV DNA levels using the integrase cell-associated single-copy DNA (iCAD) assay (Hong et al. 2016) adapted for env using RRE (Bruner et al. 2019)
C Detectable but below the cut-off

## Sheet: Fig 1B and Table S7
Group	Participant Identifier (PID)	Duration on ART at sampling	Estimated number of infected PBMC assayedB	Number of HIV-1 env transcripts detected	Number of HIV-1 env transcripts per 100 infected PBMC
Treated	1079	12.8 years	80	5	6.25
	1683	5.4 years	94	3	3
	2669	4.3 years	90	17	18.89
		5.5 years	130	16	12.3
		2 weeksA	125	30	24
		1 monthA	90	24	27
		Median	92	16.5	15.595
		IQR	88-126	5-26	5-25
Untreated	291	NA	40	1	3
	477	NA	120	16	13
	1508	NA	86	≤0.01C	≤1C
	1775	NA	100	142	142
	3611	NA	56	4	7
		Median	86	4	7
		IQR	48-110	1-79	2-78
A After 5.5 years on ART, the participant had an unexpected ART interruption for approximately 4 weeks They reinitiated ART with the first timepoint post-ART interruption at 2 weeks with low but detectable HIV-1 plasma viremia. Then 1 month post-ART interruption with plasma viremia suppressed
B Estimated the number of HIV DNA levels using the integrase cell-associated single-copy DNA (iCAD) assay (Hong et al. 2016) adapted for env using RRE (Bruner et al. 2019)
C HIV-1 env transcripts were not detected. Potentially 1/number of infected cells assayed was used as an upper limit, and then normalized to 100 infected PBMC

## Sheet: Fig 1C AST-to-env transcripts
Group	Participant Identifier (PID)	Duration on ART at sampling	AST:sense env
Treated	1079	12.8 years	1.76
	1683	5.4 years	5.66667
	2669	4.3 years	1.1117
		5.5 years	2.52033
		2 weeksA	1.625
		1 monthA	2.55556
		Median	1.8
		IQR	1.4-4.1
Untreated	291	NA	0.8
	477	NA	0.15
	1508	NA	≥4.3
	1775	NA	0.117021
	3611	NA	0.056
		Median	0.2
		IQR	0.1-2.6

## Sheet: Table 2
Participant Identifier (PID)	Duration on ART at sampling	Estimated number of infected cells assayed	Number of HIV-1 AST sequences obtained	Estimated number of infected cells with HIV-1 ASTA	Estimate % of infected cells with HIV-1 AST	Median number of HIV-1 AST copies per cell [range]B			Fraction of infected cells with HIV AST per aliquot sampled
1079	12.8 years	720	43	12	1.7	1.0 [1-30]			Aliquot #	PID 1079	PID 1683	PID 2669 T1	PID 2669 T2	PID 2669 T3	PID 2669 T4
1683	5.4 years	1880	22	20	1.1	1.0 [1-2]			1	1.25	2.12766	3.88889	8.46154	5.6	8.88889
2669	4.3 years	1440	67	63	4.4	1.0 [1-3]			2	3.75	0	8.33333	5.38462	4	5.55556
	5.5 years	1040	54	52	5	1.0 [1-2]			3	0	1.06383	3.33333	6.15385	4	2.22222
	ART interruption								4	1.25	0	3.33333	3.07692	3.2	4.44444
	2 weeks#	2000	86	74	3.7	1.0 [1-3]			5	1.25	0	5	4.61538	6	6.66667
	1 month	720	41	40	5.6	1.0 [1-2]			6	2.5	1.06383	5.55556	3.07692	3.2	7.77778
	Median	1240	49	46	4.1	1			7	1.25	0	2.77778	5.38462	2	3.33333
IQR		720-1,910	36-72	18-66	1.6-5.2	1.0-1.0			8	1.25	1.06383	2.77778	3.07692	1.6	5.55556
									9	2.5	1.59574
									10		3.7234
Data is determined using fPECs R script from GitHub
https://github.com/michaelbale/RStuff/blob/master/fPECS_fncs.R

## Sheet: Raw data Table 2
PID 1079	Aliquot_1	Aliquot_2	Aliquot_3	Aliquot_4	Aliquot_5	Aliquot_6	Aliquot_7	Aliquot_8	Aliquot_9
	1	1	0	30	2	1	1	1	1
		1				1			1
		2
By Aliquot
Total Cells Expressing	1	3	0	1	1	2	1	1	2
Average Expression Level	1	1.33333	0	30	2	1	1	1	1
Total Cells Expressing in All Aliquots	12
Median Expression Level in All Aliquots	1
Number of Cells with Greater than 10 RNA	1
fPECS (iCARD)	0.0125	0.0375	0	0.0125	0.0125	0.025	0.0125	0.0125	0.025
fPECs per 100	1.25	3.75	0	1.25	1.25	2.5	1.25	1.25	2.5
PBMCs/Aliquot	1000000	1000000	1000000	1000000	1000000	1000000	1000000	1000000	1000000
Infected Cells/e6 PBMCs	80	80	80	80	80	80	80	80	80
%Recovery By CCR5	100	100	100	100	100	100	100	100	100
Infected Cells/Aliquot	80	80	80	80	80	80	80	80	80
Number of cells assayed	9000000
Number of cells assayed corrected	9000000
Number of infected cells assayed	720
Average fPECS	0.0166667	1.66667
Estimated number of infected cells with usRNA sequences (assuming that identical RNA sequences are from a single cell)	12
Total Cells with HIV RNA per million PBMCs	1.33333
Avg # of RNA copies per cell	3.58333
Range	1	30
Median RNA copies per cell	1
PID 1683	Aliquot_1	Aliquot_2	Aliquot_3	Aliquot_4	Aliquot_5	Aliquot_6	Aliquot_7	Aliquot_8	Aliquot_9	Aliquot_10
	1	0	1	0	0	1	0	1	1	1
	2		1			1		1	1	1
	1								1	2
	1									1
										1
										1
										1
By Aliquot
Total Cells Expressing	4	0	2	0	0	2	0	2	3	7
Average Expression Level	1.25	0	1	0	0	1	0	1	1	1.14286
Total Cells Expressing in All Aliquots	20
Median Expression Level in All Aliquots	1
Number of Cells with Greater than 10 RNA	0
fPECS (iCARD)	0.0212766	0	0.0106383	0	0	0.0106383	0	0.0106383	0.0159574	0.037234
fPECs per 100	2.12766	0	1.06383	0	0	1.06383	0	1.06383	1.59574	3.7234
PBMCs/Aliquot	1000000	1000000	1000000	1000000	1000000	1000000	1000000	1000000	1000000	1000000
Infected Cells/e6 PBMCs	188	188	188	188	188	188	188	188	188	188
%Recovery By CCR5	100	100	100	100	100	100	100	100	100	100
Infected Cells/Aliquot	188	188	188	188	188	188	188	188	188	188
Number of cells assayed	10000000
Number of cells assayed corrected	10000000
Number of infected cells assayed	1880
Average fPECS	0.0106383	1.06383
Estimated number of infected cells with usRNA sequences (assuming that identical RNA sequences are from a single cell)	20
Total Cells with HIV RNA per million PBMCs	2
Avg # of RNA copies per cell	1.07692
Range	1	2
Median RNA copies per cell	1
PID 2669 T#1	Aliquot_1	Aliquot_2	Aliquot_3	Aliquot_4	Aliquot_5	Aliquot_6	Aliquot_7	Aliquot_8
	1	1	1	1	1	1	1	1
	1	1	1	1	1	1	1	1
	1	1	1	1	1	1	1	1
	1	1	1	1	1	1	1	1
	1	1	1	1	1	1	1	1
	1	1	1	1	1	1
	1	1			1	1
		1			1	1
		1			1	1
		1				3
		1
		1
		1
		2
		2
By Aliquot
Total Cells Expressing	7	15	6	6	9	10	5	5
Average Expression Level	1	1.13333	1	1	1	1.2	1	1
Total Cells Expressing in All Aliquots	63
Median Expression Level in All Aliquots	1
Number of Cells with Greater than 20 RNA	0
fPECS (iCARD)	0.0388889	0.0833333	0.0333333	0.0333333	0.05	0.0555556	0.0277778	0.0277778
fPECs per 100	3.88889	8.33333	3.33333	3.33333	5	5.55556	2.77778	2.77778
PBMCs/Aliquot	1000000	1000000	1000000	1000000	1000000	1000000	1000000	1000000
Infected Cells/e6 PBMCs	180	180	180	180	180	180	180	180
%Recovery By CCR5	100	100	100	100	100	100	100	100
Infected Cells/Aliquot	180	180	180	180	180	180	180	180
Number of cells assayed	8000000
Number of cells assayed corrected	8000000
Number of infected cells assayed	1440
Average fPECS	0.04375	4.375
Estimated number of infected cells with usRNA sequences (assuming that identical RNA sequences are from a single cell)	63
Total Cells with HIV RNA per million PBMCs	7.875
Avg # of RNA copies per cell	1.06349
Range	1	3
Median RNA copies per cell	1
PID 2669 T#2	Aliquot_1	Aliquot_2	Aliquot_3	Aliquot_4	Aliquot_5	Aliquot_6	Aliquot_7	Aliquot_8
	1	1	1	1	1	1	1	1
	1	1	1	1	1	2	1	1
	1	1	1	1	1	1	2	1
	1	1	1	1	1	1	1	1
	1	1	1		1		1
	1	1	1		1		1
	1	1	1				1
	1		2
	1
	1
	1
By Aliquot
Total Cells Expressing	11	7	8	4	6	4	7	4
Average Expression Level	1	1	1.125	1	1	1.25	1.14286	1
Total Cells Expressing in All Aliquots	51
Median Expression Level in All Aliquots	1
Number of Cells with Greater than 20 RNA	0
fPECS (iCARD)	0.0846154	0.0538462	0.0615385	0.0307692	0.0461538	0.0307692	0.0538462	0.0307692
fPECs per 100	8.46154	5.38462	6.15385	3.07692	4.61538	3.07692	5.38462	3.07692
PBMCs/Aliquot	1000000	1000000	1000000	1000000	1000000	1000000	1000000	1000000
Infected Cells/e6 PBMCs	130	130	130	130	130	130	130	130
%Recovery By CCR5	100	100	100	100	100	100	100	100
Infected Cells/Aliquot	130	130	130	130	130	130	130	130
Number of cells assayed	8000000
Number of cells assayed corrected	8000000
Number of infected cells assayed	1040
Average fPECS	0.0490385	4.90385
Estimated number of infected cells with usRNA sequences (assuming that identical RNA sequences are from a single cell)	51
Total Cells with HIV RNA per million PBMCs	6.375
Avg # of RNA copies per cell	1.05882
Range	1	2
Median RNA copies per cell	1
PID 2669 T#3	Aliquot_1	Aliquot_2	Aliquot_3	Aliquot_4	Aliquot_5	Aliquot_6	Aliquot_7	Aliquot_8
	2	1	1	1	1	1	1	1
	1	2	1	1	1	1	1	1
	1	2	1	1	1	1	1	2
	1	1	1	1	1	1	1	1
	2	1	1	2	1	1	2
	1	1	1	1	1	1
	1	1	1	1	1	3
	1	1	1	1	1	1
	1	1	1		1
	1	1	1		1
	1				1
	3				2
	1				1
	1				1
					1
By Aliquot
Total Cells Expressing	14	10	10	8	15	8	5	4
Average Expression Level	1.28571	1.2	1	1.125	1.06667	1.25	1.2	1.25
Total Cells Expressing in All Aliquots	74
Median Expression Level in All Aliquots	1
Number of Cells with Greater than 20 RNA	0
fPECS (iCARD)	0.056	0.04	0.04	0.032	0.06	0.032	0.02	0.016
fPECs per 100	5.6	4	4	3.2	6	3.2	2	1.6
PBMCs/Aliquot	1000000	1000000	1000000	1000000	1000000	1000000	1000000	1000000
Infected Cells/e6 PBMCs	250	250	250	250	250	250	250	250
%Recovery By CCR5	100	100	100	100	100	100	100	100
Infected Cells/Aliquot	250	250	250	250	250	250	250	250
Number of cells assayed	8000000
Number of cells assayed corrected	8000000
Number of infected cells assayed	2000
Average fPECS	0.037	3.7
Estimated number of infected cells with usRNA sequences (assuming that identical RNA sequences are from a single cell)	74
Total Cells with HIV RNA per million PBMCs	9.25
Avg # of RNA copies per cell	1.16216
Range	1	3
Median RNA copies per cell	1
PID 2669 #4	Aliquot_1	Aliquot_2	Aliquot_3	Aliquot_4	Aliquot_5	Aliquot_6	Aliquot_7	Aliquot_8
	1	1	1	1	1	1	1	1
	1	1	1	1	1	2	1	1
	1	1	1	1	1	1	2	1
	1	1	1	1	1	1	1	1
	1	1	1		1		1
	1	1	1		1		1
	1	1	1				1
	1		2
	1
	1
	1
By Aliquot
Total Cells Expressing	11	7	8	4	6	4	7	4
Average Expression Level	1	1	1.125	1	1	1.25	1.14286	1
Total Cells Expressing in All Aliquots	51
Median Expression Level in All Aliquots	1
Number of Cells with Greater than 20 RNA	0
fPECS (iCARD)	0.1375	0.0875	0.1	0.05	0.075	0.05	0.0875	0.05
fPECs per 100	13.75	8.75	10	5	7.5	5	8.75	5
PBMCs/Aliquot	1000000	1000000	1000000	1000000	1000000	1000000	1000000	1000000
Infected Cells/e6 PBMCs	80	80	80	80	80	80	80	80
%Recovery By CCR5	100	100	100	100	100	100	100	100
Infected Cells/Aliquot	80	80	80	80	80	80	80	80
Number of cells assayed	8000000
Number of cells assayed corrected	8000000
Number of infected cells assayed	640
Average fPECS	0.0796875	7.96875
Estimated number of infected cells with usRNA sequences (assuming that identical RNA sequences are from a single cell)	51
Total Cells with HIV RNA per million PBMCs	6.375
Avg # of RNA copies per cell	1.05882
Range	1	2
Median RNA copies per cell	1

## Sheet: ACH2_CEM control
Replicate #	How many RT+ wells were positive? Poisson corrected	Number of RT+ wells on assay	Infected cells assayed	# AST per 100 infected cells		How many RT- wells were positive? Poisson corrected	Number of RT- wells on assay	Infected cells assayed
1	37.032	40	12.5	296.256		1	41	12.5
2	7.721	40	12.5	61.768		0	41	12.5
3	12.914	40	12.5	103.312		0	41	12.5
4	6.522	40	12.5	52.176		0	41	12.5
5	24.358	48	50	48.716		0	40	50
6	12.551	48	50	25.102		0	40	50
7	24.358	48	50	48.716		0	40	50
8	63.525	48	50	127.05		0	40	50
9	12.551	48	50	25.102		0	40	50
10	12.551	48	50	25.102		0	40	50
11	8.784	48	50	17.568		0	40	50
12	35.525	48	50	71.05		0	40	50
13	16.59	48	50	33.18		0	40	50
14	8.784	48	50	17.568		0	40	50
15	11.25	48	50	22.5		0	40	50
16	12.551	48	50	25.102		3	40	50
			median	40.948
